# Supplementary material for: Resistome and microbiome profiling of bovine milk following antimicrobial dry cow therapy: insights from short- and long-read metagenomic sequencing
Source: Front Microbiomes. 2025 Oct 10;4:1672438. doi: 10.3389/frmbi.2025.1672438 (PMC12993662; doi:10.3389/frmbi.2025.1672438)
Supplement: Supplementary file 2 [file Supplementaryfile1.xlsx]

## Sheet: Overview
Supplementary Tables
Resistome and microbiome profiling of bovine milk following antimicrobial dry cow therapy: Insights from short- and long-read metagenomic sequencing
Leire Urrutia-Angulo1, José Luis Lavín2, Beatriz Oporto1, Gorka Aduriz1, Ana Hurtado1, Medelin Ocejo1*
1Animal Health Department, NEIKER- Basque Institute for Agricultural Research and Development, Basque Research and Technology Alliance (BRTA), Bizkaia Science and Technology Park 812L, 48160 Derio, Bizkaia, Spain
2Applied Mathematics Department, NEIKER- Basque Institute for Agricultural Research and Development, Basque Research and Technology Alliance (BRTA), Bizkaia Science and Technology Park 812L, 48160 Derio, Bizkaia, Spain
Supplementary Table S1. Metadata of sequenced samples. This table provides detailed information for each sample included in the study.
Supplementary Table S2. Mean relative abundances of bacterial genera detected in milk samples. Only the six classified genera with a mean relative abundance ≥1% are included.
Supplementary Table S3. Presence/absence matrix of genetic determinants of resistance (GDRs) to metals and biocides detected across all samples. The table includes the GDR type, resistance class, and gene. Each row corresponds to one GDR, and each column to an individual sample. Presence is indicated by 1, highlighted in red, and absence by 0.
Supplementary Table S4. Table showing detection results for the 100 gene–sample combinations (10 samples × 10 ARGs) resulting from sequencing of 10 milk samples with Illumina and ONT sequencing platforms. "+" indicates presence and "−" indicates absence of a ARG. These data were used to calculate Cohen’s kappa coefficient to assess agreement between platforms.
Supplementary Table S5. Results of BLASTn alignment for ONT reads carrying ARGs. For each one, the associated best-matching bacterial species along with the percentage of gene coverage and sequence identity are shown.

## Sheet: Supplementary Table S1
Supplementary Table S1. Metadata of sequenced samples. This table provides detailed information for each sample included in the study.
Cow Id	Treatment groupa	DILb (days)	DCT treatmentc	Days post-treatment	Sequencing technology	ERR accesion (ENA)	DNA conc. (ng/µl)d
NT_02	NT	43	N/A	N/A	Illumina	ERR15299398	6.06
NT_03	NT	51	N/A	N/A	Illumina	ERR15299399	6.96
NT_04	NT	59	N/A	N/A	Illumina	ERR15299400	3.24
NT_05	NT	57	N/A	N/A	Illumina	ERR15299401	4.7
NT_06	NT	54	N/A	N/A	Illumina	ERR15299402	8.5
NT_07	NT	89	N/A	N/A	Illumina	ERR15299403	16
NT_08	NT	100	N/A	N/A	Illumina	ERR15299404	13
NT_09	NT	234	N/A	N/A	Illumina	ERR15299405	15.6
					ONT	ERR15299429
NT_10	NT	243	N/A	N/A	Illumina	ERR15299406	53.8
					ONT	ERR15299430
NT_11	NT	273	N/A	N/A	Illumina	ERR15299407	47
					ONT	ERR15299431
NT_12	NT	81	N/A	N/A	Illumina	ERR15299408	10.9
					ONT	ERR15299432
NT_13	NT	99	N/A	N/A	Illumina	ERR15299409	38
					ONT	ERR15299433
NT_14	NT	39	N/A	N/A	Illumina	ERR15299410	4.98
T_01	T	229	VIRBACTAN DCT	278	Illumina	ERR15299411	9.7
T_02	T	136	VIRBACTAN DCT	212	Illumina	ERR15299412	8.72
T_03	T	222	VIRBACTAN DCT	313	Illumina	ERR15299413	7.02
T_04	T	172	VIRBACTAN DCT	278	Illumina	ERR15299414	5.8
T_05	T	130	VIRBACTAN DCT	222	Illumina	ERR15299415	18.9
					ONT	ERR15299434
T_06	T	180	VIRBACTAN DCT	341	Illumina	ERR15299416	16.6
T_07	T	208	VIRBACTAN DCT	333	Illumina	ERR15299417	16.7
					ONT	ERR15299435
T_08	T	228	VIRBACTAN DCT	320	Illumina	ERR15299418	13.7
					ONT	ERR15299436
T_09	T	123	VIRBACTAN DCT	292	Illumina	ERR15299419	24.4
					ONT	ERR15299437
T_10	T	279	VIRBACTAN DCT	362	Illumina	ERR15299420	10.5
					ONT	ERR15299438
T_11	T	155	VIRBACTAN DCT	264	Illumina	ERR15299421	10.8
T_12	T	91	VIRBACTAN DCT	243	Illumina	ERR15299422	5.12
T_13	T	123	VIRBACTAN DCT; PRIMOX	229	Illumina	ERR15299423	7.12
T_14	T	110	MAMYZIN DCT	208	Illumina	ERR15299424	5.96
T_15	T	110	MAMYZIN DCT	208	Illumina	ERR15299425	6.2
T_16	T	101	MAMYZIN DCT	165	Illumina	ERR15299426	20.8
T_17	T	51	MAMYZIN DCT	110	Illumina	ERR15299427	8.64
T_18	T	205	CEFQUITAN	305	Illumina	ERR15299428	59.4
a T: treated with antimicrobials at dry-off; NT: not treated with antimicrobials at dry-off.
b Days in lactation
c Active ingredients: Virbactan (cefquinome), Primox (oxytetracycline), Mamyzin (penetamate iodide, benzylpenicillin benethamine, framycetin sulfate), Cefquitan (cefquinome).
d DNA concentration measured with a Qubit fluorometer after extraction and prior to sequencing.

## Sheet: Supplemetary Table S2
Supplementary Table S2. Mean relative abundances of bacterial genera detected in milk samples. Only the six classified genera with a mean relative abundance ≥1% are included.
	Genus	Average relative abundance (%)
	Staphylococcus	23.1
	Anaplasma	7.4
	Streptococcus	2.8
	Bacillus	1.9
	Maritimibacter	1.3
	Klebsiella	1

## Sheet: Supplementary Table S3
Supplementary Table S3. Presence/absence matrix of genetic determinants of resistance (GDRs) to metals and biocides detected across all samples. The table includes the GDR type, resistance class, and gene. Each row corresponds to one GDR, and each column to an individual sample. Presence is indicated by 1, highlighted in red, and absence by 0.
GDR Type	Resistance class	Gene	NT_02	NT_03	NT_04	NT_05	NT_06	NT_07	NT_08	NT_09	NT_10	NT_11	NT_12	NT_13	NT_14	T_01	T_02	T_03	T_04	T_05	T_06	T_07	T_08	T_09	T_10	T_11	T_12	T_13	T_14	T_15	T_16	T_17	T_18
Metals	Arsenic resistance	PSTB	0	0	0	0	0	0	0	0	0	0	0	0	0	0	0	0	0	0	0	0	0	0	0	0	0	0	1	0	0	0	0
		PSTS	0	0	0	0	0	0	0	0	0	0	0	0	0	0	0	0	0	0	0	0	0	0	0	0	0	0	1	0	0	0	0
	Copper resistance	PCOA	0	0	0	0	0	0	0	0	0	0	0	0	0	0	0	0	0	0	0	0	0	0	0	0	0	0	1	0	0	0	0
		PCOB	0	0	0	0	0	0	0	0	0	0	0	0	0	0	0	0	0	0	0	1	0	0	0	0	0	0	1	0	0	0	0
		PCOC	0	0	0	0	0	0	0	0	0	0	0	0	0	0	0	0	0	0	0	1	0	0	0	0	0	0	1	0	0	0	0
		PCOD	0	0	0	0	0	0	0	0	0	0	0	0	0	0	0	0	0	0	0	1	0	0	0	0	0	0	1	0	0	0	0
		PCOR	0	0	0	0	0	0	0	0	0	0	0	0	0	0	0	0	0	0	0	0	0	0	0	0	0	0	1	0	0	0	0
		PCOS	0	0	0	0	0	0	0	0	0	0	0	0	0	0	0	0	0	0	0	1	0	0	0	0	0	0	1	0	0	0	0
	Mercury resistance	MERE	0	0	0	0	0	0	0	0	0	0	0	0	0	0	0	0	0	0	0	0	0	0	0	0	0	0	1	0	0	0	0
		MERT	0	0	0	0	0	0	0	0	0	0	0	0	0	0	0	0	0	0	0	0	0	0	0	0	0	0	1	0	0	0	0
	Multi-metal resistance	PCOE	0	0	0	0	0	0	0	0	0	0	0	0	0	0	0	0	0	0	0	1	0	0	0	0	0	0	1	0	0	0	0
		SILA	0	0	0	0	0	0	0	0	0	0	0	0	0	0	0	0	0	0	0	0	0	0	0	0	0	0	1	0	0	0	0
		SILC	0	0	0	0	0	0	0	0	0	0	0	0	0	0	0	0	0	0	0	0	0	0	0	0	0	0	1	0	0	0	0
		SILF	0	0	0	0	0	0	0	0	0	0	0	0	0	0	0	0	0	0	0	0	0	0	0	0	0	0	1	0	0	0	0
		SILP	0	0	0	0	0	0	0	0	0	0	0	0	0	0	0	0	0	0	0	1	0	0	0	0	0	0	1	0	0	0	0
		SILS	0	0	0	0	0	0	0	0	0	0	0	0	0	0	0	0	0	0	0	0	0	0	0	0	0	0	1	0	0	0	0
	Tellurium resistance	TERW	0	0	0	0	0	0	0	0	0	0	0	0	0	0	0	0	0	0	0	0	0	0	0	0	0	0	1	0	0	0	0
		TERZ	0	0	0	0	0	0	0	0	0	0	0	0	0	0	0	0	0	0	0	0	0	0	1	0	0	0	1	0	0	0	0
Biocides	Multi-biocide resistance	OXYRKP	0	0	0	0	0	0	0	0	0	0	0	0	0	0	0	0	0	0	0	0	0	0	0	0	0	0	1	0	0	0	0
	Peroxide resistance	SODB	0	0	0	0	0	0	0	0	0	0	0	0	0	0	0	0	0	0	0	0	0	0	0	0	0	0	1	0	0	0	0
Multi-compound	Drug and biocide resistance	CPXAR	0	0	0	0	0	0	0	0	0	0	0	0	0	0	0	0	0	0	0	0	0	0	0	0	0	0	1	0	0	0	0
		CRP	0	0	0	0	0	0	0	0	0	0	0	0	0	0	0	0	0	0	0	0	0	0	0	0	0	0	1	0	0	0	0
		QACEDELTA1	0	0	0	0	0	0	0	0	0	0	0	0	1	0	0	0	0	0	0	0	0	0	1	0	1	0	1	0	0	0	0

## Sheet: Supplementary Table S4
Supplementary Table S4. Table showing detection results for the 100 gene–sample combinations (10 samples × 10 ARGs) resulting from sequencing of 10 milk samples with Illumina and ONT sequencing platforms. "+" indicates presence and "−" indicates absence of a ARG. These data were used to calculate Cohen’s kappa coefficient to assess agreement between platforms.
			Illumina		Total
			+	-
	ONT	+	3	12	15
		-	0	85	85
	Total		3	97	100

## Sheet: Supplementary Table S5
Supplementary Table S5. Results of BLASTn alignment for ONT reads carrying ARGs. For each one, the associated best-matching bacterial species along with the percentage of gene coverage and sequence identity are shown.
	Read ID & ARGs	Species	% Coverage	% Identity
	T05_LSA_LSAE	Anaerotignum sp.	0.89	0.99
	T07_TEM_APH6_APH3-DPRIME	Salmonella enterica	0.63	0.978
	T08_ANT3-DPRIME	Morganella morganii	1	0.963
